# Supplementary material for: Somatotype, body composition, and physical fitness in artistic gymnasts depending on age and preferred event
Source: PLoS One. 2019 Feb 5;14(2):e0211533. doi: 10.1371/journal.pone.0211533 (PMC6363183; doi:10.1371/journal.pone.0211533)
Supplement: S1 Data — (XLSX) [file pone.0211533.s001.xlsx]

## Sheet: Arkusz1
Competitor No.	Champion group (1;0)	Age category (Senior;Junior)	Experience (years)	Experience (Ranks)	Competition per year	Comp per Year (rank)	Age at start (years)	Age at start (Ranks)	Al-around	1Preferred event	Frequency of training per week	Frequency of training (Rank)	Time of single training (h)	Time of single training (rank)	Frequencyxtime	Handedness RL	HGSmax (kgf)	Rel HGSmax (kgf/kg)	Rel HGSmax (Ranks)	1/2 HGSmax obtained (kgf)	1/2 HGS max Rank	HGSmax half divided results (computed Theorethical )	1/2 HGSmax diff (kg)	1/2 HGSmax diff (kg) RANK	1/2 HGSmax diff (%)	Foot RL	Balance 1	Balance 2	Balance 3	Balance Ave (sec)	Balance ave (Rank)	Balance Best (sec)	BM kg	BM (ranks)	Height v cm	Height (ranks)	sst cm	a	da	sy	a a	ic ic	Humerus breadth	Femur breadth	Bicep relaxed	Bicep tensed	forearm circ	forearm cir RAKK Rank	calf circum
1	1	Senior	15	45	8	48.5	7	17	Yes	4	10	50.5	3	25	30	R	53.2	0.767677	49	19.7	34	26.6	-6.9	9	-6.48496	L	45	45	14.8	34.93	48	45	69.3	46	171.1	40.5	138.4	139.8	64	90.2	44	27.2	7.1	8.7	32.5	37	27	41	37
2	0	Senior	15	45	3	15	7	25	tak	4	6	23.5	3	25	18	R	56.6	0.735065	44	48	53	28.3	19.7	53	17.4028	R	1.03	30.9	1.08	11	13	30.9	77	51	179	51	145.9	145.4	68.9	91.8	44.7	23.6	7	10.3	34	37	30.3	52	38
3	1	Senior	16	48	3	15	8	50	tak	3	6	23.5	4	51	24	L	43	0.64759	32	22.6	36	21.5	1.1	31	1.27907	R	5.59	17.94	27.8	17.11	26	27.8	66.4	38	172	42	138.3	139	65.8	88.9	41.8	23.9	6.3	9	33	37.3	27.7	46	36.5
4	1	Senior	16	48	4	27	5	5	tak	4	10	50.5	3	25	30	R	49.1	0.661725	35	28.6	45	24.55	4.05	39	4.12424	L	45	45	45	45	53	45	74.2	50	170.6	37	139	138.4	66.1	86.7	42.2	26.1	7.4	10.1	33	40	29	49	37
5	1	Senior	12	40	8	48.5	5	6	tak	4	6	23.5	3	25	18	R	36.4	0.532943	10	14.1	21	18.2	-4.1	14	-5.63187	L	35.53	17.24	15.09	22.62	38	35.53	68.3	43	172.6	43	140.3	140	61.9	90.6	42.3	26.1	7.1	10.2	31.5	37	28	47	39.5
6	1	Senior	13	42.5	3	15	6	8	tak	4	10	50.5	2.5	7	25	R	33.9	0.59894	19	7.2	4	16.95	-9.75	3	-14.3805	R	12.33	16.8	5.07	11.4	14	16.8	56.6	19	164.9	21	132.6	132.8	61.8	86.6	39.2	23	6.9	9.1	28	31	25	22	33.5
7	1	Senior	12	40	2	5.5	9	53	tak	4	6	23.5	3	25	18	R	42.2	0.683955	41	26.8	43	21.1	5.7	43	6.75355	L	9.86	16.9	16.55	14.44	22	16.9	61.7	27	159.1	13	128.4	129.3	60.1	79.4	40.1	24.1	6.8	9.1	28	34	25	22	35.5
8	1	Senior	11	36	4	27	7	39.5	tak	1	6	23.5	3	25	18	R	33.6	0.516923	7	16.4	27	16.8	-0.4	26	-0.595238	R	18.61	40.89	45	34.83	47	45	65	34	168.7	28	138	137.4	64	86.1	41.2	26.7	6.9	9.3	29.5	33	26	31	36
9	0	Senior	19	52.5	3	15	6	14	nie	3	6	23.5	3	25	18	R	50.4	0.75	47	20.7	35	25.2	-4.5	12	-4.46429	L	7.73	11.19	10.09	9.67	9	11.19	67.2	40	169.6	31.5	135.5	138.9	65.9	84.9	41.2	26.6	8.1	9.4	32	37	27	41	36
10	0	Senior	11	36	2	5.5	9	52	nie	3	10	50.5	3	25	30	L	41.3	0.650394	33	26.1	42	20.65	5.45	42	6.59806	R	45	20.96	45	36.99	50.5	45	63.5	29	167.2	24	136.9	137.5	64.5	86.6	42	27.9	7.2	9.4	30.5	36.5	26	31	37
11	0	Senior	10	30.5	2	5.5	8	43	nie	3	6	23.5	3	25	18	R	39.3	0.6	21.5	5.2	2.5	19.65	-14.45	1	-18.3842	R	8.19	19.85	15.78	14.61	23	19.85	65.5	37	163.8	18	134.1	133.2	57.8	86.7	39.8	28.4	7.2	9.7	29	32	25.5	27	37
12	0	Senior	18	50.5	2	5.5	7	35.5	nie	2	6	23.5	3.5	45	21	R	68.5	0.880463	53	39.2	51	34.25	4.95	41	3.61314	R	4.28	24.6	36.08	21.65	36	36.08	77.8	52	174.2	46.5	140.8	140.2	64	85.1	43.7	28.4	8.3	9.1	36.5	42	31	53	36
13	0	Senior	19	52.5	6	41.5	6	10.5	nie	2	6	23.5	4	51	24	R	43.2	0.673947	36	24.9	40	21.6	3.3	36	3.81944	L	14.09	7.52	5.08	8.897	8	14.09	64.1	32	168.9	29	136.6	137.6	66.8	83.2	39	28.1	7	9.1	32	36.5	27	41	32.5
14	1	Senior	16	48	4	27	7	27	tak	2	6	23.5	4	51	24	R	49.9	0.693056	42	37.9	49	24.95	12.95	50	12.976	L	27.38	20.94	19.58	22.63	39	27.38	72	48	169.6	31.5	134.5	136.7	60	89	41.4	26.6	7.2	9	35.6	39.4	29.5	50.5	36.3
15	0	Senior	13	42.5	4	27	8	44.5	nie	2	6	23.5	3	25	18	R	55	0.774648	50	34.1	48	27.5	6.6	45	6	R	5.14	45	4.66	18.27	31	45	71	47	170.7	38	137	136.1	65.4	85.8	40.6	25.8	7.2	9.4	32	38	28.5	48	37.5
16	1	Senior	15	45	4	27	6	9	nie	2	6	23.5	3.5	45	21	R	53.5	0.778748	51	43.6	52	26.75	16.85	52	15.7477	R	42.3	5.06	29.76	25.71	41	42.3	68.7	44	170.4	36	137.6	138.4	63.9	88.7	41.8	25.8	6.6	9	32.3	35.7	27	41	35.7
17	0	Senior	18	50.5	2	5.5	7	38	nie	1	6	23.5	3.5	45	21	R	54.3	0.612176	25	23.2	37	27.15	-3.95	15	-3.6372	L	6.28	5.41	3.41	5.033	3	6.28	88.7	53	185.6	53	152	150.4	66.4	95.7	46	29.1	8.3	9.2	32.5	38	29.5	50.5	38.5
18	0	Senior	11	36	3	15	8	44.5	nie	1	6	23.5	2	3	12	R	41.2	0.597101	18	27.5	44	20.6	6.9	46	8.37379	L	10.85	8.91	3.31	7.69	6	10.85	69	45	183.3	52	149.6	148.5	69.5	96.8	42.7	27.5	7.5	10	27.5	31	25.5	27	34.5
19	1	Senior	12	40	4	27	8	47	tak	1	10	50.5	3	25	30	L	40.6	0.67893	37.5	19.1	32.5	20.3	-1.2	24	-1.47783	R	9.89	30.55	2.78	14.41	21	30.55	59.8	22.5	168.1	26	134	132.4	62	88.5	40.1	27.2	7.5	9.3	29	35	26.5	35.5	35
20	0	Junior	9	23	7	45	6	7	tak	4	6	23.5	3	25	18	R	25.1	0.609223	24	16.2	26	12.55	3.65	37	7.27092	R	5.45	11.69	13.94	10.36	12	13.94	41.2	9	148.9	8	120.4	121.2	54.5	80.4	34.8	23.2	6.5	8.8	23.5	26	22.5	10.5	30
21	0	Junior	11	36	5	36.5	6	15	tak	4	6	23.5	3	25	18	R	40.4	0.619632	27	31.1	47	20.2	10.9	49	13.4901	R	39.44	44.34	44.87	42.88	52	44.87	65.2	35.5	168.6	27	138.4	135.5	62.2	87.5	42.9	26	7.6	9.8	31	34.5	27.5	45	34
22	0	Junior	7	11	4	27	8	46	tak	4	6	23.5	3	25	18	R	40.7	0.757914	48	23.3	38	20.35	2.95	34	3.62408	R	17.59	10.28	8.41	12.09	17	17.59	53.7	17	167.6	25	136.2	135.4	63	87.3	37	24.2	7.2	8.9	25	29.5	24	16.5	32.5
23	0	Junior	9	23	1	1	7	22	nie	4	6	23.5	3	25	18	R	36.1	0.553681	13	14.8	23	18.05	-3.25	17	-4.50139	R	11.38	20.49	8.65	13.51	19	20.49	65.2	35.5	173.6	45	140.8	140.6	66	90.7	39.3	26.1	6.8	9	27	29	25	22	35
24	0	Junior	8	15	7	45	8	49	nie	4	6	23.5	3	25	18	R	47.7	0.745313	45	38.3	50	23.85	14.45	51	15.1468	R	18.7	15.25	20.68	18.21	30	20.68	64	30.5	170.1	33.5	147.4	137.5	61.9	88.1	40.3	27.8	7.2	9.4	28.5	33	26	31	34.5
25	0	Junior	9	23	3	15	6	13	tak	4	6	23.5	3	25	18	R	27.4	0.528958	8	23.5	39	13.7	9.8	48	17.8832	L	45	45	14.88	34.96	49	45	51.8	16	162.6	16	131.7	131.2	59.9	83.4	38.2	25	7.4	9.5	24	27	24	16.5	32
26	0	Junior	6	9.5	4	27	9	51	tak	4	6	23.5	3.5	45	21	L	34.9	0.635701	30	7.5	6.5	17.45	-9.95	2	-14.255	L	17.85	19.75	15.32	17.64	28	19.75	54.9	18	170.3	35	138.6	138.9	61.4	92.1	38.1	26	7.3	8	25	27	24	16.5	33.5
27	0	Junior	9	23	5	36.5	7	27	tak	4	5	2	3.5	45	17.5	R	40.6	0.67893	37.5	10.9	15	20.3	-9.4	4	-11.5764	R	18.85	45	14.54	26.13	42	45	59.8	22.5	165.9	23	135.2	135.3	60.1	88.7	39.6	27.4	7.2	8.6	27	31	25	22	32
28	0	Junior	5.5	7.5	5	36.5	7	29	tak	4	6	23.5	3	25	18	R	26.5	0.599548	20	10.5	14	13.25	-2.75	18	-5.18868	R	4.97	7.88	5.06	5.97	4	7.88	44.2	11	159.5	14	131.4	131.6	59	84.8	35.7	23.9	6	9.2	23	24.4	22.6	12	31
29	0	Junior	6	9.5	6	41.5	7	23	tak	4	6	23.5	3	25	18	R	24.9	0.6	21.5	12.8	18	12.45	0.35	29	0.702811	R	16.24	11.81	6.19	11.41	15	16.24	41.5	10	162.9	17	131.6	134	58.2	86.8	35.4	25.7	6.4	8.5	22	24.8	21.8	8	30.6
30	0	Junior	5	5	8	48.5	6	10.5	tak	4	6	23.5	3	25	18	R	17.9	0.577419	15	12	16	8.95	3.05	35	8.51955	R	11.35	4.22	35.89	17.15	27	35.89	31	5	145	7	116.5	116.2	53	75.6	31.1	21	5.6	7.9	19.4	21.9	19.8	5	26.2
31	0	Junior	4	3	8	48.5	7	32	tak	4	6	23.5	3	25	18	R	17.5	0.560897	14	7.4	5	8.75	-1.35	21.5	-3.85714	L	13.68	10.44	34.68	19.6	33	34.68	31.2	6	134.2	3	106.6	106.5	47	67.4	27.7	20.8	5.4	7.8	23	24.3	21.1	7	28.5
32	0	Junior	5	5	6	41.5	4	1	tak	4	6	23.5	3	25	18	R	15.6	0.621514	28	7.8	8	7.8	0	28	0	R	10.46	20	26.66	19.04	32	26.66	25.1	2	128	1	100.6	100.2	46.4	64.2	27.6	17.9	4.6	7.1	19.8	21.9	18.5	1	18.1
33	0	Junior	3	1	5	36.5	8	42	tak	4	6	23.5	3	25	18	R	12.7	0.456835	2	5.1	1	6.35	-1.25	23	-4.92126	R	17.66	23.08	7.91	16.22	25	23.08	27.8	3	132	2	106.2	105.8	49.4	67.8	27.8	22.4	4.9	7.9	18.4	20.2	18.6	2	26.2
34	0	Junior	3.5	2	9	52	7	27	tak	4	6	23.5	3	25	18	R	15.8	0.548611	12	9.9	11	7.9	2	32	6.32911	R	5.47	3.69	4.56	4.573	1	5.47	28.8	4	137.1	4	109.7	109.3	49.5	69.8	29.3	20.2	5.1	7.3	18.9	20.7	19.4	3	26.7
35	0	Junior	5	5	9	52	8	48	tak	4	6	23.5	3	25	18	R	19.1	0.506631	5	7.5	6.5	9.55	-2.05	19	-5.36649	L	4.75	24.08	24.99	17.94	29	24.99	37.7	7	142.8	6	115.1	113.3	50.4	71.8	31.8	21.7	5.8	8.6	23.1	24.9	22.1	9	30.6
36	0	Junior	9	23	3	15	7	33	nie	3	6	23.5	2	3	12	R	51.5	0.704514	43	17.5	28	25.75	-8.25	6	-8.00971	R	8.65	9.15	12.7	10.17	11	12.7	73.1	49	174.2	46.5	143.2	142.3	67.5	91.1	41.2	28.1	7.3	10	30	35	27	41	37
37	0	Junior	11	36	4	27	6	16	tak	3	6	23.5	3	25	18	R	33.3	0.582168	16	15.3	24	16.65	-1.35	21.5	-2.02703	R	45	2.76	35.23	27.66	45	45	57.2	20	164.2	19.5	134.2	133.6	61.3	86.4	38.2	25	7.3	9.6	28	31	26.5	35.5	34
38	0	Junior	8	15	5	36.5	7	30	tak	3	6	23.5	4	51	24	R	42.9	0.641256	31	14.7	22	21.45	-6.75	10	-7.86713	L	13.24	45	23.51	27.25	44	45	66.9	39	165.3	22	133.8	132.7	60.6	88	40	26.6	7.2	9.6	31.5	35.5	27	41	36.5
39	0	Junior	8	15	2	5.5	7	34	tak	3	6	23.5	3	25	18	R	47.8	0.746875	46	30.9	46	23.9	7	47	7.32218	L	9.64	8.94	7.14	8.573	7	9.64	64	30.5	170.1	33.5	139	137.1	62.7	88.1	41	27	7.5	9.6	30	33.5	26.5	35.5	36
40	0	Junior	10	30.5	4	27	7	31	tak	3	6	23.5	4	51	24	R	29.9	0.48539	4	19.1	32.5	14.95	4.15	40	6.9398	L	5.58	16.44	8.35	10.12	10	16.44	61.6	26	162.3	15	130.2	131	58.4	86.2	39.8	26.3	6.9	9.5	28	33	27	41	34.5
41	0	Junior	10	30.5	2	5.5	7	19	tak	3	6	23.5	2	3	12	R	39.7	0.589896	17	15.7	25	19.85	-4.15	13	-5.2267	R	12.85	19.73	6.37	12.98	18	19.73	67.3	41	171.1	40.5	137.4	137.5	62.1	89.2	41.1	24.8	7.7	10.1	29	33	26	31	36.5
42	0	Junior	9	23	2	5.5	7	37	nie	3	6	23.5	3	25	18	R	29.2	0.48505	3	12.7	17	14.6	-1.9	20	-3.25342	R	20.76	16.51	8.24	15.17	24	20.76	60.2	24	173.1	44	140.3	141.1	67.4	93.1	40.2	25.8	7.4	9.2	27	28.5	25	22	34
43	0	Junior	9	23	6	41.5	4	2	tak	3	6	23.5	3	25	18	R	27.4	0.600877	23	17.6	29	13.7	3.9	38	7.11679	R	18.34	5.99	16.66	13.66	20	18.34	45.6	12	153	9	124.5	124.3	58.3	76.6	32.3	24.4	6.4	8.8	24.8	27.3	23.5	14	33.5
44	0	Junior	10	30.5	4	27	7	20.5	nie	2	4	1	2	3	8	R	34.9	0.512482	6	10	12.5	17.45	-7.45	7	-10.6734	L	45	8.55	20.76	24.77	40	45	68.1	42	174.6	48	142.8	142.8	66.6	90.8	43.8	28.1	7.4	9.7	28.5	32.5	26	31	38.5
45	0	Junior	8	15	3	15	7	39.5	tak	2	9	47	2.5	7	22.5	R	38.4	0.619355	26	25	41	19.2	5.8	44	7.55208	R	9.27	7.43	4.69	7.13	5	9.27	62	28	178.1	50	146	144.8	67.6	95.1	40.4	27.8	7.7	9.9	27	30	25.5	27	32
46	0	Junior	9	23	5	36.5	8	24	tak	2	7	45	3.5	45	24.5	R	43.9	0.683801	40	13.6	20	21.95	-8.35	5	-9.51025	L	5.68	4.68	4.41	4.923	2	5.68	64.2	33	176.2	49	143.6	143.8	69.1	93.8	39.8	24.3	7.2	9.1	28	34	26.5	35.5	34
47	0	Junior	10	30.5	4	27	4	3	tak	2	6	23.5	3.5	45	21	R	20.6	0.529563	9	10	12.5	10.3	-0.3	27	-0.728155	R	21.5	14.89	45	27.13	43	45	38.9	8	153.1	10	124.9	124.4	54.6	85.2	33.4	21.8	6.5	8.3	21	23.5	21	6	28.5
48	0	Junior	8	15	7	45	7	18	tak	2	8	46	3	25	24	R	27.5	0.547809	11	9	10	13.75	-4.75	11	-8.63636	R	21.66	14.44	23.98	20.03	34	23.98	50.2	14	157.1	12	127.9	128.5	58.6	82.4	35.5	24.7	7	8.2	25	28.5	24	16.5	32.5
49	0	Junior	5.5	7.5	9	52	7	41	tak	2	6	23.5	3	25	18	R	17.3	0.816038	52	5.2	2.5	8.65	-3.45	16	-9.9711	R	6.98	14.67	12.84	11.5	16	14.67	21.2	1	139.6	5	112.2	113.2	51.4	75.1	30.3	20.8	5.2	8.2	20.6	22.5	19.6	4	26.2
50	0	Junior	8	15	3	15	7	20.5	tak	1	6	23.5	3	25	18	L	15.1	0.313929	1	8.1	9	7.55	0.55	30	1.82119	L	22.34	20.98	22.66	21.99	37	22.66	48.1	13	156.2	11	126.2	126.2	60.6	83.8	35.5	24.4	6.5	9	25	29	22.5	10.5	30.5
51	0	Junior	9	23	4	27	5	4	tak	1	10	50.5	2.5	7	25	R	38.1	0.655766	34	18	30	19.05	-1.05	25	-1.37795	R	45	12.59	4.44	20.68	35	45	58.1	21	169.3	30	139	137.3	60.9	89.8	38.2	25.8	7.2	9.4	26	29.5	25	22	33.5
52	0	Junior	8	15	3	15	7	35.5	tak	1	6	23.5	3	25	18	R	32.1	0.623301	29	18.8	31	16.05	2.75	33	4.28349	R	34.1	19.36	34.6	29.35	46	34.6	51.5	15	164.2	19.5	133.9	133.1	59.8	85.6	36.1	25.1	7.6	9.3	25	28.5	23	13	33
53	0	Junior	10	30.5	3	15	6	12	nie	1	6	23.5	2	3	12	R	41.4	0.679803	39	13.5	19	20.7	-7.2	8	-8.69565	L	25.89	40.09	45	36.99	50.5	45	60.9	25	170.8	39	138	137.5	61.6	88.6	39.5	26	7.6	9.1	26	29.5	25	22	35.5
[truncated: 36 more columns]
